# Supplementary material for: Gene Flow of a Forest-Dependent Bird across a Fragmented Landscape
Source: PLoS One. 2015 Nov 18;10(11):e0140938. doi: 10.1371/journal.pone.0140938 (PMC4651334; doi:10.1371/journal.pone.0140938)
Supplement: S1 Table — Sample ID’s in grey were removed from analyses. (XLS) [file pone.0140938.s002.xls]

## Sheet: Table S1_BCCH info
Population	ID	Location	Lat (°N)	Long (°W)	Source	Band/ Museum ID	Comments
WH	Whistlers Campground, Jasper NP, CAB	bcchCAB030	52.8491	-118.08	Wild	2500-94961
ED	Edson, AB	bcchCAB027	53.6286	-116.802	Wild	1501-39830
HI	Hinton, AB	bcchCAB021	53.4005	-117.579	Wild	2520-39822
HI	Hinton, AB	bcchCAB022	53.3866	-117.59	Wild	2520-39823
BUC	Buck Lake, AB	bcchCAB014	52.9721	-114.605	Wild	2520-39814
BUC	Buck Lake, AB	bcchCAB015	52.9721	-114.605	Wild	2520-39815
BUC	Buck Lake, AB	bcchCAB016	52.9721	-114.605	Wild	2520-39816
BUC	Buck Lake, AB	bcchCAB017	52.9721	-114.605	Wild	2520-39817
BUC	Buck Lake, AB	bcchCAB018	52.9721	-114.605	Wild	2520-39818
BUC	Buck Lake, AB	bcchCAB019	52.9721	-114.605	Wild	2520-39819
BUC	Buck Lake, AB	bcchCAB020	52.9721	-114.605	Wild	2520-39820
NSK	Edmonton, AB	bcchCAB023	53.5296	-113.554	Wild	2520-39826
NSK	Edmonton, AB	bcchCAB024	53.5296	-113.554	Wild	2520-39827
NSK	Edmonton, AB	bcchCAB025	53.4828	-113.555	Wild	2520-39828
NSK	Edmonton, AB	bcchCAB026	53.4814	-113.424	Wild	2520-39829
NSK	Rainbow Valley Campground, Edmonton, CAB	bcchCABNSASK031	53.4858	-113.556	Wild	2710-78375
NSK	Rainbow Valley Campground, Edmonton, CAB	bcchCABNSASK032	53.4858	-113.556	Wild	2710-78376
NSK	Whitemud Park, Edmonton, CAB	bcchCABNSASK033	53.5046	-113.559	Wild	2710-78378
NSK	Whitemud Park, Edmonton, CAB	bcchCABNSASK034	53.5046	-113.559	Wild	2710-78379
NSK	Whitemud Park, Edmonton, CAB	bcchCABNSASK035	53.5046	-113.559	Wild	2710-78380
NSK	Whitemud Park, Edmonton, CAB	bcchCABNSASK036	53.5046	-113.559	Wild	2710-78381
NSK	Whitemud Park, Edmonton, CAB	bcchCABNSASK037	53.5046	-113.559	Wild	2710-78382
NSK	Whitemud Park, Edmonton, CAB	bcchCABNSASK038	53.5046	-113.559	Wild	2710-78383
NSK	Whitemud Park, Edmonton, CAB	bcchCABNSASK039	53.5046	-113.559	Wild	2710-78384
NSK	Whitemud Park, Edmonton, CAB	bcchCABNSASK040	53.5046	-113.559	Wild	2710-78385
NSK	Whitemud Park, Edmonton, CAB	bcchCABNSASK041	53.5046	-113.559	Wild	2710-78386
NSK	Whitemud Park, Edmonton, CAB	bcchCABNSASK042	53.5046	-113.559	Wild	2710-78387
NSK	Whitemud Park, Edmonton, CAB	bcchCABNSASK043	53.5046	-113.559	Wild	2710-78388
NSK	Fort Edmonton Park, Edmonton, CAB	bcchCABNSASK044	53.5025	-113.571	Wild	2560-14612*	Recap - not our band
NSK	Fort Edmonton Park, Edmonton, CAB	bcchCABNSASK045	53.5025	-113.571	Wild	2560-14615*	Recap - not our band
NSK	Fort Edmonton Park, Edmonton, CAB	bcchCABNSASK046	53.5025	-113.571	Wild	2710-78377
NSK	Fort Edmonton Park, Edmonton, CAB	bcchCABNSASK047	53.5025	-113.571	Wild	2710-78389
NSK	Fort Edmonton Park, Edmonton, CAB	bcchCABNSASK048	53.5025	-113.571	Wild	2710-78390
NSK	Fort Edmonton Park, Edmonton, CAB	bcchCABNSASK049	53.5025	-113.571	Wild	2710-78391
OL	Olds, AB	bcchCAB001	51.7916	-114.286	Wild	3111-48301
OL	Olds, AB	bcchCAB002	51.8062	-114.593	Wild	2520-38902
OL	Olds, AB	bcchCAB003	51.8064	-114.593	Wild	2520 39803
OL	Olds, AB	bcchCAB004	51.807	-114.593	Wild	2520-39804
IN	Innisfail, AB	bcchCAB005	52.032	-113.962	Wild	2520-39805
IN	Innisfail, AB	bcchCAB006	52.032	-113.962	Wild	2520-39806
IN	Innisfail, AB	bcchCAB007	52.032	-113.962	Wild	2520-39807
IN	Innisfail, AB	bcchCAB008	52.032	-113.962	Wild	2520-39808
IN	Innisfail, AB	bcchCAB009	52.032	-113.962	Wild	2520-39809
IN	Innisfail, AB	bcchCAB010	52.032	-113.962	Wild	2520-39810
IN	Innisfail, AB	bcchCAB011	52.032	-113.962	Wild	2520-39811
IN	Innisfail, AB	bcchCAB012	52.032	-113.962	Wild	2520-39812
IN	Innisfail, AB	bcchCAB013	52.0238	-110.982	Wild	2520-39813
RD1	Three Mile Bend, Red Deer, (Red Deer River)	bcchSABRD102	52.3004	-113.785	Wild	2710-78426
RD1	Three Mile Bend, Red Deer, (Red Deer River)	bcchSABRD103	52.3004	-113.785	Wild	2710-78427
RD1	Three Mile Bend, Red Deer, (Red Deer River)	bcchSABRD104	52.3004	-113.785	Wild	2710-78428
RD1	Three Mile Bend, Red Deer, (Red Deer River)	bcchSABRD105	52.3004	-113.785	Wild	2710-78429
RD1	Three Mile Bend, Red Deer, (Red Deer River)	bcchSABRD106	52.3004	-113.785	Wild	2710-78430
RD1	Three Mile Bend, Red Deer, (Red Deer River)	bcchSABRD107	52.3004	-113.785	Wild	2710-78431
RD1	Three Mile Bend, Red Deer, (Red Deer River)	bcchSABRD108	52.3004	-113.785	Wild	2710-78432
RD1	Three Mile Bend, Red Deer, (Red Deer River)	bcchSABRD109	52.3004	-113.785	Wild	2710-78433
RD1	Three Mile Bend, Red Deer, (Red Deer River)	bcchSABRD110	52.3004	-113.785	Wild	2710-78434
RD1	Three Mile Bend, Red Deer, (Red Deer River)	bcchSABRD111	52.3004	-113.785	Wild	2710-78435
RD1	Three Mile Bend, Red Deer, (Red Deer River)	bcchSABRD112	52.3004	-113.785	Wild	2710-78436
RD1	Three Mile Bend, Red Deer, (Red Deer River)	bcchSABRD113	52.3004	-113.785	Wild	2710-78437
RD1	Three Mile Bend, Red Deer, (Red Deer River)	bcchSABRD114	52.3004	-113.785	Wild	2710-78438
RD1	Three Mile Bend, Red Deer, (Red Deer River)	bcchSABRD115	52.3004	-113.785	Wild	2710-78439
RD1	Three Mile Bend, Red Deer, (Red Deer River)	bcchSABRD116	52.3004	-113.785	Wild	2710-78440
RD1	Golf Course, Red Deer (Red Deer River)	bcchSABRD117	52.3163	-113.777	Wild	2710-78441
RD1	Golf Course, Red Deer (Red Deer River)	bcchSABRD118	52.3163	-113.777	Wild	2710-78442
RD1	Golf Course, Red Deer (Red Deer River)	bcchSABRD119	52.3163	-113.777	Wild	2710-78444
RD2	Content Bridge, HWY 21, (Red Deer River)	bcchSABRD120	52.3095	-113.078	Wild	2710-78445
RD2	Content Bridge, HWY 21, (Red Deer River)	bcchSABRD121	52.3095	-113.078	Wild	2710-78446
RD2	Content Bridge, HWY 21, (Red Deer River)	bcchSABRD122	52.3095	-113.078	Wild	2710-78447
RD2	Content Bridge, HWY 21, (Red Deer River)	bcchSABRD123	52.3095	-113.078	Wild	2710-78448
RD2	Content Bridge, HWY 21, (Red Deer River)	bcchSABRD124	52.3095	-113.078	Wild	2710-78449
RD2	Deer Valley Meadow, South of HWY 11, Red Deer River	bcchSABRD125	52.3249	-113.167	Wild	2710-78450
RD2	Deer Valley Meadow, South of HWY 11, Red Deer River	bcchSABRD126	52.3249	-113.167	Wild	2710-78451
RD2	Deer Valley Meadow, South of HWY 11, Red Deer River	bcchSABRD127	52.3249	-113.167	Wild	2710-78452
RD2	Deer Valley Meadow, South of HWY 11, Red Deer River	bcchSABRD128	52.3249	-113.167	Wild	2710-78453
RD2	Deer Valley Meadow, South of HWY 11, Red Deer River	bcchSABRD129	52.3249	-113.167	Wild	2710-78454
RD2	Deer Valley Meadow, South of HWY 11, Red Deer River	bcchSABRD130	52.3249	-113.167	Wild	2710-78455
RD2	Deer Valley Meadow, South of HWY 11, Red Deer River	bcchSABRD131	52.3249	-113.167	Wild	2710-78456
RD2	Deer Valley Meadow, South of HWY 11, Red Deer River	bcchSABRD132	52.3249	-113.167	Wild	2710-78457
RD2	Deer Valley Meadow, South of HWY 11, Red Deer River	bcchSABRD133	52.3249	-113.167	Wild	2710-78458
RD2	Deer Valley Meadow, South of HWY 11, Red Deer River	bcchSABRD134	52.3216	-113.16	Wild	2710-78459
RD2	Deer Valley Meadow, South of HWY 11, Red Deer River	bcchSABRD135	52.3216	-113.16	Wild	2710-78460
RD2	Deer Valley Meadow, South of HWY 11, Red Deer River	bcchSABRD136	52.3216	-113.16	Wild	2710-78461
RD2	Deer Valley Meadow, South of HWY 11, Red Deer River	bcchSABRD137	52.3216	-113.16	Wild	2710-78462
RD2	Deer Valley Meadow, South of HWY 11, Red Deer River	bcchSABRD138	52.3216	-113.16	Wild	2710-78463
DR	Dinosaur Trail Drumheller, Red Deer River	bcchSABDH139	51.4672	-112.741	Wild	2710-78464
DR	Dinosaur Trail, Drumheller, Red Deer River	bcchSABDH140	51.4672	-112.741	Wild	2710-78465
DR	Dinosaur Trail, Drumheller, Red Deer River	bcchSABDH141	51.4672	-112.741	Wild	2710-78466
DR	Dinosaur Trail, Drumheller, Red Deer River	bcchSABDH142	51.4672	-112.741	Wild	2710-78467
DR	Dinosaur Trail, Drumheller, Red Deer River	bcchSABDH143	51.4672	-112.741	Wild	2710-78468
DR	Dinosaur Trail, Drumheller, Red Deer River	bcchSABDH144	51.4672	-112.741	Wild	2710-78469
DR	Dinosaur Trail, Drumheller, Red Deer River	bcchSABDH145	51.4672	-112.741	Wild	2710-78470
DR	Newcastle Trail, Drumheller, Red Deer River	bcchSABDH146	51.4638	-112.751	Wild	2710-78471
DR	Newcastle Trail, Drumheller, Red Deer River	bcchSABDH147	51.4638	-112.751	Wild	2710-78472
DR	Newcastle Trail, Drumheller, Red Deer River	bcchSABDH148	51.4638	-112.751	Wild	2710-78473
DR	Riverside Drive, Drumheller, Red Deer River	bcchSABDH149	51.4516	-112.682	Wild	2710-78474
DR	Riverside Drive, Drumheller, Red Deer River	bcchSABDH150	51.4516	-112.682	Wild	2710-78475
DR	Riverside Drive, Drumheller, Red Deer River	bcchSABDH151	51.4516	-112.682	Wild	2710-78476
DR	Riverside Drive, Drumheller, Red Deer River	bcchSABDH152	51.4516	-112.682	Wild	2710-78477
DR	Riverside Drive, Drumheller, Red Deer River	bcchSABDH153	51.4516	-112.682	Wild	2710-78478
DR	Riverside Drive, Drumheller, Red Deer River	bcchSABDH154	51.4516	-112.682	Wild	2710-78479
DR	Riverside Drive, Drumheller, Red Deer River	bcchSABDH155	51.4516	-112.682	Wild	2710-78480
DR	Riverside Drive, Drumheller, Red Deer River	bcchSABDH156	51.4516	-112.682	Wild	2710-78481
DR	Riverside Drive, Drumheller, Red Deer River	bcchSABDH157	51.4516	-112.682	Wild	2710-78482
DR	Riverside Drive, Drumheller, Red Deer River	bcchSABDH158	51.4516	-112.682	Wild	2710-78483
EM	Emerson Bridge, Highway 36, Red Deer River	bcchSABEB159	50.9164	-111.901	Wild	2710-78484
EM	Emerson Bridge, Highway 36, Red Deer River	bcchSABEB160	50.9164	-111.901	Wild	2710-78485
EM	Emerson Bridge, Highway 36, Red Deer River	bcchSABEB161	50.9164	-111.901	Wild	2710-78486
EM	Emerson Bridge, Highway 36, Red Deer River	bcchSABEB162	50.9164	-111.901	Wild	2710-78487
JE	Jenner Campground, Red Deer River	bcchSABJ163	50.844	-111.153	Wild	2710-78488
JE	Jenner Campground, Red Deer River	bcchSABJ164	50.844	-111.153	Wild	2710-78489
BUF	Buffalo Campground, Red Deer River	bcchSABBU165	50.8494	-110.697	Wild	2710-78490
BO	Wyndham-Carseland Park, SAB	bcchSABBOW181	50.829	-113.422	Wild	2710-78333
BO	Wyndham-Carseland Park, SAB	bcchSABBOW182	50.829	-113.422	Wild	2710-78334
BO	Wyndham-Carseland Park, SAB	bcchSABBOW183	50.829	-113.422	Wild	2710-78335
BO	Wyndham-Carseland Park, SAB	bcchSABBOW184	50.829	-113.422	Wild	2710-78336
BO	Wyndham-Carseland Park, SAB	bcchSABBOW185	50.829	-113.422	Wild	2710-78337
BO	Wyndham-Carseland Park, SAB	bcchSABBOW186	50.829	-113.422	Wild	2710-78338
BO	Wyndham-Carseland Park, SAB	bcchSABBOW187	50.829	-113.422	Wild	2710-78339
BO	Wyndham-Carseland Park, SAB	bcchSABBOW188	50.829	-113.422	Wild	2710-78340
BO	Wyndham-Carseland Park, SAB	bcchSABBOW189	50.829	-113.422	Wild	2710-78341
BO	Wyndham-Carseland Park, SAB	bcchSABBOW190	50.829	-113.422	Wild	2710-78342
BO	Wyndham-Carseland Park, SAB	bcchSABBOW191	50.829	-113.422	Wild	2710-78343
BO	Wyndham-Carseland Park, SAB	bcchSABBOW192	50.829	-113.422	Wild	2710-78344
BO	Wyndham-Carseland Park, SAB	bcchSABBOW193	50.829	-113.422	Wild	2710-78345
BO	Wyndham-Carseland Park, SAB	bcchSABBOW194	50.829	-113.422	Wild	2710-78346
BO	Wyndham-Carseland Park, SAB	bcchSABBOW195	50.829	-113.422	Wild	2710-78347
BO	Wyndham-Carseland Park, SAB	bcchSABBOW196	50.829	-113.422	Wild	2710-78348
BO	Wyndham-Carseland Park, SAB	bcchSABBOW197	50.829	-113.422	Wild	2710-78349
BO	Wyndham-Carseland Park, SAB	bcchSABBOW198	50.829	-113.422	Wild	2710-78350
BO	Wyndham-Carseland Park, SAB	bcchSABBOW199	50.829	-113.422	Wild	2710-78351
BO	Wyndham-Carseland Park, SAB	bcchSABBOW200	50.829	-113.422	Wild	2710-78352
SB2	Hwy 6, Waterton, S AB	bcchSAB031	49.0694	-113.856	Wild	2490-57715
SB2	Hwy 6, Waterton, S AB	bcchSAB032	49.0694	-113.856	Wild	2490-57716
SB2	Hwy 6, Waterton, S AB	bcchSAB033	49.0694	-113.856	Wild	2490-57717
SB2	Hwy 6, Waterton, S AB	bcchSAB034	49.0694	-113.856	Wild	2490-57718
SB2	Crandall Lake Campground, Waterton, S AB	bcchSAB035	49.0694	-113.856	Wild	2490-57719
SB2	Crandall Lake Campground, Waterton, S AB	bcchSAB036	49.0694	-113.856	Wild	2490-57721
SB2	Hwy 6, Waterton, S AB	bcchSAB037	49.0694	-113.856	Wild	2490-57722
SB2	Hwy 6, Waterton, S AB	bcchSAB038	49.0694	-113.856	Wild	2490-57723
SB2	Hwy 6, Waterton, S AB	bcchSAB039	49.0694	-113.856	Wild	2490-57724
SB2	Hwy 6, Waterton, S AB	bcchSAB040	49.0694	-113.856	Wild	2490-57725
SB2	Hwy 6, Waterton, S AB	bcchSAB041	49.0694	-113.856	Wild	2490-57726
SB2	Belly River Campground, Waterton, S AB	bcchSAB042	49.0694	-113.856	Wild	2490-57727
SB2	Belly River Campground, Waterton, S AB	bcchSAB043	49.0694	-113.856	Wild	bcch 43	Unbanded
SB2	Marquis Hole Picnic Area, Waterton, S AB	bcchSAB044	49.0694	-113.856	Wild	2490-57728
SB2	Marquis Hole Picnic Area, Waterton, S AB	bcchSAB045	49.0694	-113.856	Wild	2490-57729
SB2	Marquis Hole Picnic Area, Waterton, S AB	bcchSAB046	49.0694	-113.856	Wild	2490-57730
SB2	Marquis Hole Picnic Area, Waterton, S AB	bcchSAB047	49.0694	-113.856	Wild	2490-57731
SB2	Marquis Hole Picnic Area, Waterton, S AB	bcchSAB048	49.0694	-113.856	Wild	2490-57732
SB2	Marquis Hole Picnic Area, Waterton, S AB	bcchSAB049	49.0694	-113.856	Wild	2490-57733
SB2	Marquis Hole Picnic Area, Waterton, S AB	bcchSAB050	49.0694	-113.856	Wild	2490-57734
SB2	Marquis Hole, Waterton, S AB	bcchSAB051	49.0694	-113.856	Wild	2490-57737
SB2	Belly River Campground Waterton, AB	bcchSAB052	49.0227	-113.687	Wild	A	Unbanded
SB2	Belly River Campground, Waterton, SAB	bcchSAB242	49.0295	-113.681	Wild	2710-78530
SB2	Belly River Campground, Waterton, SAB	bcchSAB243	49.0295	-113.681	Wild	2710-78531
SB2	Belly River Campground, Waterton, SAB	bcchSAB244	49.0295	-113.681	Wild	2710-78532
SB2	Belly River Campground, Waterton, SAB	bcchSAB245	49.0295	-113.681	Wild	2710-78533
SB2	Crandell Lake Campground, Waterton, SAB	bcchSAB246	49.0998	-113.959	Wild	2710-78534
SB2	Crandell Lake Campground, Waterton, SAB	bcchSAB247	49.0998	-113.959	Wild	2710-78535
SB2	Waterton Village, Waterton, SAB	bcchSAB248	49.0503	-113.916	Wild	2710-78536
DY	W of Twp Rd. 041, Drywood Creek, SAB	bcchSABDRY223	49.2806	-114.023	Wild	2710-78392
DY	W of Twp Rd. 041, Drywood Creek, SAB	bcchSABDRY224	49.2806	-114.023	Wild	2710-78393
DY	Bow Crow Forest, Drywood Creek, SAB	bcchSABDRY225	49.2731	-114.017	Wild	2710-78394
DY	Bow Crow Forest, Drywood Creek, SAB	bcchSABDRY226	49.2731	-114.017	Wild	2710-78395
DY	Beauvais Lake PP, SAB	bcchSABDRY227	49.4138	-114.113	Wild	2710-78396
DY	Beauvais Lake PP, SAB	bcchSABDRY228	49.4138	-114.113	Wild	2710-78397
DY	Beauvais Lake PP, SAB	bcchSABDRY229	49.4138	-114.113	Wild	2710-78398
DY	Beauvais Lake PP, SAB	bcchSABDRY230	49.4138	-114.113	Wild	2710-78399
DY	Range Rd 303, near Drywood Creek, SAB	bcchSABDRY231	49.2808	-113.976	Wild	2710-78400
DY	North of Bow Crow Forest, near Drywood Creek, SAB	bcchSABDRY232	49.2758	-114.019	Wild	2710-78521
DY	S of Range Rd. 303, near Drywood Creek, SAB	bcchSABDRY233	49.2592	-113.997	Wild	2710-78522
DY	S of Range Rd. 303, near Drywood Creek, SAB	bcchSABDRY234	49.2592	-113.997	Wild	2710-78523
DY	S of Range Rd. 303, near Drywood Creek, SAB	bcchSABDRY235	49.2592	-113.997	Wild	BCCH_SAB658	Unbanded
DY	S of Range Rd. 303, near Drywood Creek, SAB	bcchSABDRY236	49.2592	-113.997	Wild	2710-78524
DY	SE of Range Road 303, near Drywood Creek, SAB	bcchSABDRY237	49.2506	-113.996	Wild	2710-78525
DY	SE of Range Road 303, near Drywood Creek, SAB	bcchSABDRY238	49.2506	-113.996	Wild	2710-78526
DY	SE of Range Road 303, near Drywood Creek, SAB	bcchSABDRY239	49.2506	-113.996	Wild	2710-78527
DY	SE of Range Road 303, near Drywood Creek, SAB	bcchSABDRY240	49.2506	-113.996	Wild	2710-78528
DY	Twp Rd. 35, near Drywood Creek, SAB	bcchSABDRY241	49.2324	-113.968	Wild	2710-78529
DY	Beauvais Lake PP Village, SAB	bcchSABDRY251	49.4149	-114.106	Wild	2710-78539
SB1	West Castle, AB	bcchSAB001	49.345	-114.415	Wild	2490-57633
SB1	West Castle, AB	bcchSAB002	49.345	-114.415	Wild	2490-57634
SB1	West Castle, AB	bcchSAB003	49.345	-114.415	Wild	2490-57635
SB1	West Castle, AB	bcchSAB004	49.345	-114.415	Wild	2490-57636
SB1	West Castle, AB	bcchSAB005	49.345	-114.415	Wild	2490-57637
SB1	West Castle, AB	bcchSAB006	49.345	-114.415	Wild	2490-57638
SB1	West Castle, AB	bcchSAB007	49.345	-114.415	Wild	2490-57639
SB1	West Castle, AB	bcchSAB008	49.345	-114.415	Wild	2490-57646
SB1	West Castle, AB	bcchSAB009	49.345	-114.415	Wild	2490-57647
SB1	West Castle, AB	bcchSAB010	49.345	-114.415	Wild	2490-57649
SB1	West Castle, AB	bcchSAB011	49.345	-114.415	Wild	2490-57650
SB1	West Castle, AB	bcchSAB012	49.345	-114.415	Wild	2490-57651
SB1	West Castle, AB	bcchSAB013	49.345	-114.415	Wild	2490-57652
SB1	West Castle, AB	bcchSAB014	49.345	-114.415	Wild	2490-57653
SB1	West Castle, AB	bcchSAB015	49.345	-114.415	Wild	2490-57654
SB1	West Castle, AB	bcchSAB016	49.345	-114.415	Wild	2490-57655
SB1	West Castle, AB	bcchSAB017	49.345	-114.415	Wild	2490-57656
SB1	Syncline Ski Area, AB	bcchSAB018	49.3908	-114.34	Wild	2490-57659
SB1	Syncline Ski Area, AB	bcchSAB019	49.3908	-114.34	Wild	2490-57660
SB1	Syncline Ski Area, AB	bcchSAB020	49.3908	-114.34	Wild	2490-57661
SB1	Syncline Ski Area, AB	bcchSAB021	49.3908	-114.34	Wild	2490-57662
SB1	Syncline Ski Area, AB	bcchSAB022	49.3908	-114.34	Wild	2490-57663
SB1	Syncline Ski Area, AB	bcchSAB023	49.3908	-114.34	Wild	2490-57664
SB1	Field station cabin, AB	bcchSAB024	49.3491	-114.411	Wild	2490-57673
SB1	North Lost Creek Rd, TWP 60-1, AB	bcchSAB025	49.4719	-114.463	Wild	2490-57677
SB1	North Lost Creek Rd, TWP 60-1, AB	bcchSAB026	49.4719	-114.463	Wild	2490-57678
SB1	North Lost Creek Rd, TWP 60-1, AB	bcchSAB027	49.4719	-114.463	Wild	2490-57679
SB1	North Lost Creek Rd, TWP 60-1, AB	bcchSAB028	49.4719	-114.463	Wild	2490-57680
SB1	North Lost Creek Rd, AB	bcchSAB029	49.4719	-114.463	Wild	2490-57682
SB1	North Lost Creek Rd, AB	bcchSAB030	49.4719	-114.463	Wild	2490-57683
CR	7318 Range Rd, Crownest Pass (Drew's Place), SAB	bcchSAB53	49.5883	-114.214	Wild	2500-94973
CR	7318 Range Rd, Crownest Pass (Drew's Place), SAB	bcchSAB54	49.5883	-114.214	Wild	2500-94970
CR	7318 Range Rd, Crownest Pass (Drew's Place), SAB	bcchSAB55	49.5883	-114.214	Wild	2500-94966
CR	7318 Range Rd, Crownest Pass (Drew's Place), SAB	bcchSAB56	49.5883	-114.214	Wild	2500-94975
CR	7318 Range Rd, Crownest Pass (Drew's Place), SAB	bcchSAB57	49.5883	-114.214	Wild	2500-94980
CR	7318 Range Rd, Crownest Pass (Drew's Place), SAB	bcchSAB58	49.5883	-114.214	Wild	2500-94983
CR	7318 Range Rd, Crownest Pass (Drew's Place), SAB	bcchSAB59	49.5883	-114.214	Wild	2500-94990
CR	7318 Range Rd, Crownest Pass (Drew's Place), SAB	bcchSAB60	49.5883	-114.214	Wild	2500-94991
CR	7318 Range Rd, Crownest Pass (Drew's Place), SAB	bcchSAB61	49.5883	-114.214	Wild	2500-94992
CR	7320 Range Rd, Crownest Pass (Drew's Place), SAB	bcchSABCR062	49.5757	-114.211	Wild	2710-78302
CR	7334 Range Rd, Crownest Pass (Drew's Place), SAB	bcchSABCR063	49.5757	-114.211	Wild	2710-78301
CR	7338 Range Rd, Crownest Pass (Drew's Place), SAB	bcchSABCR064	49.5757	-114.211	Wild	2710-78311
CR	7354 Range Rd, Crownest Pass (Drew's Place), SAB	bcchSABCR065	49.5757	-114.211	Wild	2710-78318
CR	Lundbreck Falls, Crowsnest River, SAB	bcchSABCN201	49.5844	-114.206	Wild	2710-78353
CR	Lundbreck Falls, Crowsnest River, SAB	bcchSABCN202	49.5844	-114.206	Wild	2710-78354
CR	Twp Rd. 72, Crowsnest, SAB	bcchSABCN249	49.5534	-114.272	Wild	2710-78537
CR	Twp Rd 72-A, Villa Vega, Crowsnest, SAB	bcchSABCN250	49.5596	-114.253	Wild	2710-78538
CR	East Hillcrest Drive bridge, Crowsnest River	bcchSABEHB167	49.5671	-114.349	Wild	2710-78492
CR	East Hillcrest Drive bridge, Crowsnest River	bcchSABEHB168	49.5671	-114.349	Wild	2710-78493
CR	Lundbreck Falls, Crowsnest River	bcchSABEHB169	49.5934	-114.171	Wild	2710-78494
OM	S of river Rge Rd 29-2-1 (Oldman River)	bcchSABOMD080	49.555	-113.818	Wild	2710-78401
OM	N of river Rge Rd 29-2-1 (Oldman River)	bcchSABOMD081	49.5583	-113.822	Wild	2710-78402
OM	N of river Rge Rd 28-2-3 (Oldman River below Old Man Dam)	bcchSABOMD082	49.5811	-113.906	Wild	2710-78403
OM	N of river Rge Rd 28-2-3 (Oldman River below Old Man Dam)	bcchSABOMD083	49.5811	-113.906	Wild	2710-78404
OM	N of river Rge Rd 28-2-3 (Oldman River below Old Man Dam)	bcchSABOMD084	49.5811	-113.906	Wild	2710-78405
OM	N of river Rge Rd 28-2-3 (Oldman River below Old Man Dam)	bcchSABOMD085	49.5811	-113.906	Wild	2710-78406
OM	SW of river, Summerview (Oldman River)	bcchSABOMD086	49.5815	-113.879	Wild	2710-78408
OM	NW of river, Rge Rd 29-2-1 (Oldman River)	bcchSABOMD087	49.5577	-113.828	Wild	2710-78409
OM	NW of river, Rge Rd 29-2-1 (Oldman River)	bcchSABOMD088	49.5577	-113.828	Wild	2710-78410
OM	S of river, Rge Rd 29-2-1 (Oldman River)	bcchSABOMD089	49.5811	-113.906	Wild	2710-78411
BL	Blue Trail RV Park, HWY810 bridge, Waterton River	bcchSABBTP173	49.4295	-113.496	Wild	2710-78514
BL	Blue Trail RV Park, HWY810 bridge, Waterton River	bcchSABBTP174	49.4295	-113.496	Wild	2710-78515
BL	Blue Trail RV Park, HWY810 bridge, Waterton River	bcchSABBTP175	49.4295	-113.496	Wild	2710-78516
BL	Blue Trail RV Park, HWY810 bridge, Waterton River	bcchSABBTP176	49.4295	-113.496	Wild	2710-78517
BL	Blue Trail RV Park, HWY810 bridge, Waterton River	bcchSABBTP177	49.4295	-113.496	Wild	2710-78518
BL	Blue Trail RV Park, HWY810 bridge, Waterton River	bcchSABBTP178	49.4295	-113.496	Wild	2710-78519
BL	Blue Trail RV Park, HWY810 bridge, Waterton River	bcchSABBTP179	49.4295	-113.496	Wild	2710-78520
GL	TWP Rd 52, Glenwood, Waterton River	bcchSABGW170	49.4019	-113.593	Wild	2710-78511
GL	TWP Rd 52, Glenwood, Waterton River	bcchSABGW171	49.4019	-113.593	Wild	2710-78512
GL	TWP Rd 52, Glenwood, Waterton River	bcchSABGW172	49.4019	-113.593	Wild	2710-78513
FO	River Valley Park, Fort Macleod (811 Bridge)	bcchSABFM066	49.7342	-113.4	Wild	2430-38985
FO	River Valley Park, Fort Macleod (811 Bridge)	bcchSABFM067	49.7342	-113.4	Wild	2430-38986
FO	River Valley Park, Fort Macleod (811 Bridge)	bcchSABFM068	49.7342	-113.4	Wild	2430-38987
FO	River Valley Park, Fort Macleod (811 Bridge)	bcchSABFM069	49.7342	-113.4	Wild	2430-38988
FO	River Valley Park, Fort Macleod (811 Bridge)	bcchSABFM070	49.7342	-113.4	Wild	2430-38989
FO	River Valley Park, Fort Macleod (811 Bridge) across road	bcchSABFM071	49.7339	-113.397	Wild	2430-38990
FO	River Valley Park, Fort Macleod (811 Bridge) across road	bcchSABFM072	49.7339	-113.397	Wild	2430-38991
FO	River Valley Park, Fort Macleod (811 Bridge) across road	bcchSABFM073	49.7339	-113.397	Wild	2430-38992
FO	River Valley Park, Fort Macleod (811 Bridge)	bcchSABFM074	49.7339	-113.397	Wild	2430-38993
FO	River Valley Park, Fort Macleod (811 Bridge)	bcchSABFM075	49.7339	-113.397	Wild	2430-38994
FO	River Valley Park, Fort Macleod (811 Bridge)	bcchSABFM076	49.7339	-113.397	Wild	2430-38996
FO	River Valley Park, Fort Macleod (811 Bridge)	bcchSABFM077	49.7339	-113.397	Wild	2430-38997
FO	River Valley Park, Fort Macleod (811 Bridge)	bcchSABFM078	49.7339	-113.397	Wild	2430-38998
FO	SW of 811 bridge, Fort Macleod	bcchSABFM079	49.7349	-113.389	Wild	2430-38999
FO	River Valley Park, Fort Macleod (811 Bridge)	bcchSABFM180	49.7339	-113.397	Wild	2430-39000
LE	Helen Schuler Nature Centre, Lethbridge AB	bcchLETH001	49.6939	-112.862	Wild	2490-57738
LE	Helen Schuler Nature Centre, Lethbridge AB	bcchLETH002	49.6939	-112.862	Wild	2490-57739
LE	Helen Schuler Nature Centre, Lethbridge AB	bcchLETH003	49.6939	-112.862	Wild	2490-57740
LE	Helen Schuler Nature Centre, Lethbridge AB	bcchLETH004	49.6939	-112.862	Wild	2490-57741
LE	Helen Schuler Nature Centre, Lethbridge AB	bcchLETH005	49.6939	-112.862	Wild	2490-57742
LE	Helen Schuler Nature Centre, Lethbridge AB	bcchLETH006	49.6939	-112.862	Wild	2490-57743
LE	Helen Schuler Nature Centre, Lethbridge AB	bcchLETH007	49.6939	-112.862	Wild	2490-57744
LE	Helen Schuler Nature Centre, Lethbridge AB	bcchLETH008	49.6939	-112.862	Wild	2490-57745
LE	Helen Schuler Nature Centre, Lethbridge AB	bcchLETH009	49.6939	-112.862	Wild	2490-57746
LE	Helen Schuler Nature Centre, Lethbridge AB	bcchLETH010	49.6939	-112.862	Wild	2490-57747
LE	Helen Schuler Nature Centre, Lethbridge AB	bcchLETH011	49.6939	-112.862	Wild	2490-57748
LE	Helen Schuler Nature Centre, Lethbridge AB	bcchLETH012	49.6939	-112.862	Wild	2490-57749
LE	Helen Schuler Nature Centre, Lethbridge AB	bcchLETH013	49.6939	-112.862	Wild	2490-57750
LE	Helen Schuler Nature Centre, Lethbridge AB	bcchLETH014	49.6939	-112.862	Wild	2490-57751
LE	Helen Schuler Nature Centre, Lethbridge AB	bcchLETH015	49.6939	-112.862	Wild	2490-57752
LE	Helen Schuler Nature Centre, Lethbridge AB	bcchLETH016	49.6939	-112.862	Wild	2490-57753
LE	Helen Schuler Nature Centre, Lethbridge AB	bcchLETH017	49.6939	-112.862	Wild	2490-57754
LE	Helen Schuler Nature Centre, Lethbridge AB	bcchLETH018	49.6939	-112.862	Wild	2490-57755
LE	Helen Schuler Nature Centre, Lethbridge AB	bcchLETH019	49.6939	-112.862	Wild	2490-57757
LE	Helen Schuler Centre, Lethbridge	bcchLETH020	49.7024	-112.86	Wild	2500-94993
LE	Helen Schuler Centre, Lethbridge	bcchLETH021	49.6957	-112.864	Wild	2430-38973
LE	Helen Schuler Centre, Lethbridge	bcchLETH022	49.6957	-112.864	Wild	2430-38974
LE	Helen Schuler Centre, Lethbridge	bcchLETH023	49.6957	-112.864	Wild	2430-38975
LE	Helen Schuler Centre, Lethbridge	bcchLETH024	49.6957	-112.864	Wild	2430-38976
LE	Helen Schuler Centre, Lethbridge	bcchLETH025	49.6957	-112.864	Wild	2430-38977
LE	Cottonwood Park, Lethbridge	bcchLETH026	49.6333	-112.882	Wild	2430-38978
LE	Cottonwood Park, Lethbridge	bcchLETH027	49.6333	-112.882	Wild	2430-38979
LE	Cottonwood Park, Lethbridge	bcchLETH028	49.6333	-112.882	Wild	2430-38980
LE	Cottonwood Park, Lethbridge	bcchLETH029	49.6333	-112.882	Wild	2430-38982
LE	Cottonwood Park, Lethbridge	bcchLETH030	49.6333	-112.882	Wild	2430-38983
LE	Cottonwood Park, Lethbridge	bcchLETH031	49.6333	-112.882	Wild	2430-38984
LE	Helen Schuler Centre, Lethbridge	bcchLETH032	49.6957	-112.864	Wild	2430-38972
LE	Helen Schuler Centre, Lethbridge	bcchLETH034	49.6957	-112.864	Wild	2710-78495
LE	Helen Schuler Centre, Lethbridge	bcchLETH035	49.6957	-112.864	Wild	2710-78496
LE	Helen Schuler Centre, Lethbridge	bcchLETH036	49.6957	-112.864	Wild	2710-78497
LE	Helen Schuler Centre, Lethbridge	bcchLETH037	49.6957	-112.864	Wild	2710-78498
LE	Helen Schuler Centre, Lethbridge	bcchLETH038	49.6957	-112.864	Wild	2710-78499
LE	Helen Schuler Centre, Lethbridge	bcchLETH039	49.6957	-112.864	Wild	2710-78500
LE	Helen Schuler Centre, Lethbridge	bcchLETH040	49.6957	-112.864	Wild	2710-78501
LE	Helen Schuler Centre, Lethbridge	bcchLETH041	49.6957	-112.864	Wild	2710-78502
LE	Helen Schuler Centre, Lethbridge	bcchLETH042	49.6957	-112.864	Wild	2710-78503
LE	Helen Schuler Centre, Lethbridge	bcchLETH043	49.6957	-112.864	Wild	2710-78504
LE	Helen Schuler Centre, Lethbridge	bcchLETH044	49.6957	-112.864	Wild	2710-78505
LE	Helen Schuler Centre, Lethbridge	bcchLETH045	49.6957	-112.864	Wild	2710-78506
LE	Helen Schuler Centre, Lethbridge	bcchLETH046	49.6957	-112.864	Wild	2710-78507
LE	Helen Schuler Centre, Lethbridge	bcchLETH047	49.6957	-112.864	Wild	2710-78508
LE	Helen Schuler Centre, Lethbridge	bcchLETH048	49.6957	-112.864	Wild	2710-78509
LE	Helen Schuler Centre, Lethbridge	bcchLETH049	49.6957	-112.864	Wild	2710-78510
LE	Cottonwood Park, Lethbridge	bcchLETH33	49.6333	-112.882	Wild	2430-38981
StM	Alex Russell (W of HW508) (St. Mary River)	bcchSABStM094	49.5904	-112.889	Wild	2710-78416
StM	Alex Russell (W of HW508) (St. Mary River)	bcchSABStM095	49.5904	-112.889	Wild	2710-78417
StM	Alex Russell (W of HW508) (St. Mary River)	bcchSABStM096	49.5904	-112.889	Wild	2710-78418
StM	Alex Russell (W of HW508) (St. Mary River)	bcchSABStM097	49.5904	-112.889	Wild	2710-78419
StM	Alex Russell (W of HW508) (St. Mary River)	bcchSABStM098	49.5866	-112.873	Wild	2710-78420
WO	Woolford Provincial Park, St. Mary River	bcchSAB_WPP099	49.175	-113.188	Wild	2710-78421
WO	Woolford Provincial Park, St. Mary River	bcchSAB_WPP100	49.175	-113.188	Wild	2710-78422
WO	Woolford Provincial Park, St. Mary River	bcchSAB_WPP101	49.175	-113.188	Wild	2710-78425
TA	Municipal Park, Taber (Oldman River)	bcchSABTB090	49.8133	-112.17	Wild	2710-78412
TA	Municipal Park, Taber (Oldman River)	bcchSABTB091	49.8133	-112.17	Wild	2710-78413
TA	Municipal Park, Taber (Oldman River)	bcchSABTB092	49.8133	-112.17	Wild	2710-78414
TA	Municipal Park, Taber (Oldman River)	bcchSABTB093	49.8133	-112.17	Wild	2710-78415
FK	Forks Campground, Grassy Lake, Oldman CF	bcchSABFO166	49.9249	-111.691	Wild	2710-78491
SSK	Lions Park, Medicine Hat, SAB	bcchSABSSASK203	50.0467	-110.672	Wild	2710-78355
SSK	Lions Park, Medicine Hat, SAB	bcchSABSSASK204	50.0467	-110.672	Wild	2710-78356
SSK	Lions Park, Medicine Hat, SAB	bcchSABSSASK205	50.0467	-110.672	Wild	2710-78357
SSK	Lions Park, Medicine Hat, SAB	bcchSABSSASK206	50.0467	-110.672	Wild	2710-78358
SSK	Lions Park, Medicine Hat, SAB	bcchSABSSASK207	50.0467	-110.672	Wild	2710-78359
SSK	Lions Park, Medicine Hat, SAB	bcchSABSSASK208	50.0467	-110.672	Wild	2710-78360
SSK	Lions Park, Medicine Hat, SAB	bcchSABSSASK209	50.0467	-110.672	Wild	2710-78361
SSK	Lions Park, Medicine Hat, SAB	bcchSABSSASK210	50.0467	-110.672	Wild	2710-78362
SSK	Lions Park, Medicine Hat, SAB	bcchSABSSASK211	50.0467	-110.672	Wild	2710-78363
SSK	Lions Park, Medicine Hat, SAB	bcchSABSSASK212	50.0467	-110.672	Wild	2710-78364
SSK	Lions Park, Medicine Hat, SAB	bcchSABSSASK213	50.0467	-110.672	Wild	2710-78365
SSK	Lions Park, Medicine Hat, SAB	bcchSABSSASK214	50.0467	-110.672	Wild	2710-78366
SSK	Lions Park, Medicine Hat, SAB	bcchSABSSASK215	50.0467	-110.672	Wild	2710-78367
SSK	Lions Park, Medicine Hat, SAB	bcchSABSSASK216	50.0467	-110.672	Wild	2710-78368
SSK	Lions Park, Medicine Hat, SAB	bcchSABSSASK217	50.0467	-110.672	Wild	2710-78369
SSK	Strathcona Park, Medicine Hat, SAB	bcchSABSSASK218	50.0361	-110.652	Wild	2710-78370
SSK	Strathcona Park, Medicine Hat, SAB	bcchSABSSASK219	50.0361	-110.652	Wild	2710-78371
SSK	Strathcona Park, Medicine Hat, SAB	bcchSABSSASK220	50.0361	-110.652	Wild	2710-78372
SSK	Strathcona Park, Medicine Hat, SAB	bcchSABSSASK221	50.0361	-110.652	Wild	2710-78373
SSK	Strathcona Park, Medicine Hat, SAB	bcchSABSSASK222	50.0361	-110.652	Wild	2710-78374
