# Supplementary material for: Gene Flow of a Forest-Dependent Bird across a Fragmented Landscape
Source: PLoS One. 2015 Nov 18;10(11):e0140938. doi: 10.1371/journal.pone.0140938 (PMC4651334; doi:10.1371/journal.pone.0140938)
Supplement: S2 Table — Repeat type (if known), primer sequence, allele size range (bp), number of alleles (Na) and MgCl2 concentration for each microsatellite locus used to genotype black-capped chickadee individuals. (XLS) [file pone.0140938.s003.xls]

## Sheet: TableS2_Msat info
Locus	Repeat type	Sequence (5’ to 3’)	Size range (bp)	#A	MgCl2 (mM)	Reference
PAT MP 2-14F		GAACAGATAAAGCCAAATTAC	135-173	20	2	Otter et al., 1998
PAT MP 2-14R		TAGTGAATGCTTGATTTCTTTG
PAT MP 2-43F		ACAGGTAGTCAGAAATGGAAAG	141-217	28	1.5	Otter et al., 1998
PAT MP 2-43R		GTATCCAGAGTCTTTGCTGATG
Escu6F		CATAGTGATGCCCTGCTAGG	122-248	27	1.5	Hanotte et al., 1994
Escu6R		GCAAGTGCTCCTTAATATTTGG
Titgata02F	(GATA)12	ATTGCTTGATATTTGAAAGCATA	216-300	20	2	Wang et al., 2005
Titgata02R		TTGTCTTTTGGGTTGCCTGA
Titgata39F	(GATA)10	CATGTATTTTCCAAAAGTAAATAT	214-266	16	2	Wang et al., 2005
Titgata39R		CTGCTATTCTGCAAACTTGTGG
CcaTgu11F		TGCTTAGGAAATAGGAAGCACA	212-218	4	2	Olano_Marin et al., 2010
CcaTgu11R		CTGCAACTTAAGCARRGTTATGA
PmanTAGAn71F	(TAGG)6(TAGA)11	TCAGCCTCCAAGGAAAACAG	161-195	12	2.5	Saladin et al., 2003
PmanTAGAn71R		GCATAAGCAACACCATGCAG
Ase18F	(GT)12	ATCCAGTCTTCGCAAAAGCC	196-236	9	2.5	Richardson et al., 2000
Ase18R		TGCCCCAGAGGGAAGAAG
Cuµ28F	(CA)12	GAGGCACAGAAATGTGAATT	180-186	4	2.5	Gibbs et al., 1999
Cuµ28R		TAAGTAGAAGGACTTGATGGCT
VeCr05F	(AC)8	ACACACTTATGTGCATGGGCT	308-320	2	2.5	Tarvin, 2006
VeCr05R		ATATTTCAGGTATGGGTTTGGTTC
CtC101-F	(CATC)8	GTCCAGTAGGTAGGTGTGATG	232-392	24	2.5	Stenzler et al., 2004
CtC101-R		TTATTTAGGTGCCAGAGAGATG
Pij02F	(GT)23	CACACCTACCTCATGGATCT	332-488	33	2.5	Saito et al., 2005
Pij02Rnew*		CTGCATCAACTCATGTCCTG
