# Supplementary material for: Gene Flow of a Forest-Dependent Bird across a Fragmented Landscape
Source: PLoS One. 2015 Nov 18;10(11):e0140938. doi: 10.1371/journal.pone.0140938 (PMC4651334; doi:10.1371/journal.pone.0140938)
Supplement: S3 Table — Table includes expected (He) and observed (Ho) heterozygosities and the total number of alleles (Na) for 15 populations of black-capped chickadees at 12 microsatellite loci. Overall population and loci means are also provided. See Table 1 for sampling site abbreviations. (XLS) [file pone.0140938.s004.xls]

## Sheet: TableS3_msat diversity
	Locus	PAT MP-14	Titgata39	Escu6	Titgata02	PAT MP-43	Ase18	PmanTAGAn71	Cuµ28	CcaTgu11	VeCr05	CtC-101	Pij02	Population mean across all loci
BUC	Na	3	6	9	5	7	2	5	2	2	2	8	6	4.75
	Ho	0.714286	1	1	0.714286	1	0.428571	0.857143	0.428571	0.428571	0.285714	1	0.714286	0.714286
	He	0.540816	0.806122	0.867347	0.744898	0.836735	0.336735	0.714286	0.459184	0.336735	0.408163	0.806122	0.734694	0.632653
NSK	Na	7	7	16	12	15	3	7	3	2	2	11	17	8.5
	Ho	0.652174	0.869565	0.904762	0.956522	0.826087	0.173913	0.826087	0.695652	0.347826	0.238095	0.869565	0.833333	0.682798
	He	0.676749	0.797732	0.876417	0.873346	0.895085	0.161626	0.765595	0.539698	0.476371	0.336735	0.805293	0.905864	0.675876
IN	Na	4	5	10	8	7	2	7	2	3	2	9	9	5.66667
	Ho	0.714286	0.555556	0.888889	0.888889	0.888889	0.111111	0.888889	0.125	0.555556	0.111111	0.888889	0.777778	0.616237
	He	0.540816	0.635802	0.876543	0.851852	0.82716	0.277778	0.814815	0.492188	0.475309	0.277778	0.851852	0.790123	0.642668
RD1	Na	5	6	14	10	12	3	8	2	3	2	7	13	7.08333
	Ho	0.533333	0.666667	0.882353	0.833333	0.833333	0.111111	0.833333	0.388889	0.388889	0	0.611111	0.6875	0.564154
	He	0.662222	0.756173	0.897924	0.83642	0.876543	0.155864	0.779321	0.46142	0.507716	0.304688	0.810185	0.875	0.66029
RD2	Na	6	7	16	10	13	5	7	2	3	2	10	15	8
	Ho	0.625	0.736842	0.833333	0.947368	0.842105	0.684211	0.842105	0.368421	0.421053	0.294118	0.842105	0.947368	0.698669
	He	0.650391	0.713296	0.902778	0.862881	0.858726	0.578947	0.786704	0.450139	0.536011	0.32699	0.810249	0.886427	0.696961
DR	Na	9	9	13	10	11	3	6	3	3	2	9	13	7.58333
	Ho	0.7	0.8	0.85	0.75	0.9	0.3	0.7	0.6	0.473684	0.125	0.9	0.9	0.666557
	He	0.78875	0.765	0.895	0.82125	0.8625	0.26125	0.78125	0.61125	0.522161	0.46875	0.83625	0.88625	0.708305
BO	Na	12	7	14	9	10	4	8	2	3	2	9	14	7.83333
	Ho	0.75	0.75	0.95	0.8	0.8	0.2	0.9	0.6	0.4	0.1875	0.75	0.684211	0.647643
	He	0.7225	0.78125	0.89375	0.8175	0.835	0.18625	0.80125	0.495	0.50875	0.341797	0.855	0.893352	0.677617
SB2	Na	9	8	17	11	13	4	8	3	3	2	11	14	8.58333
	Ho	0.56	0.827586	0.862069	0.892857	0.862069	0.241379	0.793103	0.344828	0.275862	0.241379	0.896552	0.923077	0.643397
	He	0.7192	0.769322	0.91736	0.829082	0.864447	0.247919	0.795482	0.517836	0.463139	0.212247	0.876932	0.89571	0.675723
DY	Na	6	6	14	11	12	3	8	3	4	2	9	13	7.58333
	Ho	0.55	0.7	0.75	0.8	0.8	0.4	0.65	0.65	0.35	0.117647	0.9	0.75	0.618137
	He	0.65125	0.74125	0.89125	0.84	0.88125	0.33875	0.7025	0.55125	0.545	0.290657	0.83	0.875	0.67818
SB1	Na	10	6	20	11	13	2	7	3	2	2	10	19	8.75
	Ho	0.655172	0.833333	0.833333	0.892857	0.9	0.2	0.758621	0.533333	0.466667	0.166667	0.8	0.862069	0.658504
	He	0.639715	0.685556	0.902222	0.838648	0.882222	0.18	0.727111	0.455	0.464444	0.299444	0.851111	0.86088	0.648863
CR	Na	7	6	15	14	16	6	7	3	4	2	9	15	8.66667
	Ho	0.6	0.6	0.85	0.888889	0.8	0.5	0.9	0.65	0.65	0.277778	0.9	0.764706	0.698448
	He	0.645	0.77	0.885	0.884259	0.8975	0.5075	0.82125	0.50125	0.54625	0.313272	0.825	0.904844	0.708427
OM	Na	7	6	6	8	8	3	7	3	3	2	7	8	5.66667
	Ho	0.7	0.6	0.666667	0.9	0.9	0.5	0.8	0.4	0.6	0.222222	0.8	0.555556	0.637037
	He	0.705	0.72	0.75	0.82	0.86	0.54	0.825	0.445	0.445	0.444444	0.75	0.796296	0.675062
FO	Na	7	8	13	10	11	3	7	3	2	2	8	5	6.58333
	Ho	0.923077	0.928571	0.857143	0.785714	0.785714	0.285714	0.714286	0.571429	0.266667	0.111111	0.8	0.538462	0.630657
	He	0.710059	0.803571	0.897959	0.857143	0.864796	0.255102	0.780612	0.482143	0.32	0.104938	0.855556	0.760355	0.64102
LE	Na	12	8	22	13	14	5	7	3	2	2	10	14	9.33333
	Ho	0.673913	0.702128	0.833333	0.891304	0.895833	0.125	0.688889	0.446809	0.395833	0.0681818	0.833333	0.772727	0.610607
	He	0.773393	0.732005	0.91645	0.867675	0.871962	0.119792	0.728395	0.438886	0.437283	0.2828	0.791016	0.884556	0.653684
SSK	Na	5	5	11	6	10	4	7	2	2	2	7	7	5.66667
	Ho	0.75	0.7	0.8	0.85	0.9	0.6	0.7	0.35	0.65	0.0526316	0.65	0.722222	0.643738
	He	0.7225	0.71875	0.84625	0.735	0.86375	0.5875	0.72875	0.43875	0.48875	0.300554	0.765	0.813272	0.667402
Average for each loci	Na	7.26667	6.66667	14	9.86667	11.4667	3.46667	7.06667	2.6	2.73333	2	8.93333	12.1333
	Ho	0.673416	0.75135	0.850792	0.852801	0.862269	0.324067	0.790164	0.476862	0.444707	0.16661	0.829437	0.76222
	He	0.676557	0.746389	0.881083	0.831997	0.865178	0.315668	0.770155	0.489266	0.471528	0.314217	0.821304	0.850842
