# Supplementary material for: Gene Flow of a Forest-Dependent Bird across a Fragmented Landscape
Source: PLoS One. 2015 Nov 18;10(11):e0140938. doi: 10.1371/journal.pone.0140938 (PMC4651334; doi:10.1371/journal.pone.0140938)
Supplement: S4 Table — Table shows the percentage of variation for each of the three levels (among groups, among populations within groups and within populations) and across different group combinations. (ns = not significant; * = P ≤ 0.001) (XLS) [file pone.0140938.s005.xls]

## Sheet: TableS4_AMOVA
# Groups	Grouped populations	Among Groups	Among populations within groups	Within populations
2	SSK and remaining populations	1.57*	1.80*	96.63 (ns)
2	DR and remaining populations	1.11*	1.87*	97.02 (ns)
5	By cottonwood species	1.08*	1.31*	97.61 (ns)
3	SSK, LE and remaining populations	1.02*	1.62*	97.36 (ns)
4	DR, LE, SSK and remaining populations	0.79*	1.65*	97.53 (ns)
2	DR, LE and remaining populations	0.78*	1.50*	97.38 (ns)
2	LE and remaining populations	0.53*	1.88*	97.60 (ns)
2	SSK, LE and remaining populations	0.33*	1.91*	97.76 (ns)
2	BO and remaining populations	0.21*	2.00*	97.79 (ns)
11	By river system	0.08*	1.96*	97.96 (ns)
