# Supplementary material for: Gene Flow of a Forest-Dependent Bird across a Fragmented Landscape
Source: PLoS One. 2015 Nov 18;10(11):e0140938. doi: 10.1371/journal.pone.0140938 (PMC4651334; doi:10.1371/journal.pone.0140938)
Supplement: S5 Table — Results from STRUCTURE analysis of individuals from populations separated by artificial and/ or natural barriers to gene flow within river systems. (XLS) [file pone.0140938.s006.xls]

## Sheet: Table S5_barrier test
Hypothesis	Impediment	Approx. distance (river km)	Populations	Number of clusters (K)
Natural	Gap in woodland	98	LE & SSK	2
	Gap in woodland	150	BO & southern populations	2
Man-made	Oldman Reservoir	20	CR & OM	1
	St. Mary Reservoir	17	StM & WO	1
	Waterton Reservoir	10	SB2 & GL/BL	1
Natural & Man-made	Gap in woodland & St. Mary Reservoir	80	StM & WO	1
